# Supplementary material for: Free Sugar Intake and Periodontal Diseases: A Systematic Review
Source: Nutrients. 2022 Oct 22;14(21):4444. doi: 10.3390/nu14214444 (PMC9656760; doi:10.3390/nu14214444)
Supplement: Supplementary file 1 [file nutrients-14-04444-s001.zip]

Archive with 1 entries (1 files):
- nutrients-1952628-supplementary.pdf
